# Supplementary material for: Low-Level Fluvalinate Treatment in the Larval Stage Induces Impaired Olfactory Associative Behavior of Honey Bee Workers in the Field
Source: Insects. 2022 Mar 10;13(3):273. doi: 10.3390/insects13030273 (PMC8949447; doi:10.3390/insects13030273)
Supplement: Supplementary file 1 [file insects-13-00273-s001.zip]

Archive with 1 entries (1 files):
- insects-1594438-supplementary.pdf
